# Supplementary material for: Anticoronavirus Activity of Uridine Glycoconjugates Containing a 1,2,3-Triazole Moiety
Source: J Med Chem. 2025 Aug 8;68(16):17859–73. doi: 10.1021/acs.jmedchem.5c01602 (PMC12406196; doi:10.1021/acs.jmedchem.5c01602)
Supplement: Supplementary file 2 [file jm5c01602_si_002.csv]

Compound number	SMILE	IC50 (MHV) [µM]	IC50 (HCoV-NL63) [µM]	IC50 (SARS-CoV-2) [µM]
1	C#CCO[C@@H]([C@@H]1OC(C)=O)O[C@H](COC(C)=O)[C@@H](OC(C)=O)[C@@H]1OC(C)=O
2	C#CCO[C@@H]([C@@H]1OC(C)=O)O[C@H](COC(C)=O)[C@H](OC(C)=O)[C@@H]1OC(C)=O
3	O=C(C)O[C@H]([C@@H](COC(C)=O)O[C@@H](OCCN=[N+]=[N-])[C@@H]1OC(C)=O)[C@@H]1OC(C)=O
4	O=C(C)O[C@H]1[C@@H](OC(C)=O)[C@@H](COC(C)=O)O[C@@H](OCCN=[N+]=[N-])[C@@H]1OC(C)=O
5	O=C(CN=[N+]=[N-])N[C@@H]([C@@H]1OC(C)=O)O[C@H](COC(C)=O)[C@@H](OC(C)=O)[C@@H]1OC(C)=O
6	O=C(CN=[N+]=[N-])N[C@@H]([C@@H]1OC(C)=O)O[C@H](COC(C)=O)[C@H](OC(C)=O)[C@@H]1OC(C)=O
7	C#CCS[C@@H]([C@@H]1OC(C)=O)O[C@H](COC(C)=O)[C@@H](OC(C)=O)[C@@H]1OC(C)=O
8	C#CCS[C@@H]([C@@H]1OC(C)=O)O[C@H](COC(C)=O)[C@H](OC(C)=O)[C@@H]1OC(C)=O
9	O=C(C)O[C@H]([C@@H](COC(C)=O)O[C@@H](SCN=[N+]=[N-])[C@@H]1OC(C)=O)[C@@H]1OC(C)=O
10	O=C(C)O[C@H]1[C@@H](OC(C)=O)[C@@H](COC(C)=O)O[C@@H](SCN=[N+]=[N-])[C@@H]1OC(C)=O
11	O=C(C=CN1[C@H]2[C@H](O[Si](C)(C)C(C)(C)C)[C@H](O[Si](C)(C)C(C)(C)C)[C@@H](CN=[N+]=[N-])O2)NC1=O
12	O=C(C=CN1[C@H]2[C@H](O[Si](C)(C)C(C)(C)C)[C@H](O[Si](C)(C)C(C)(C)C)[C@@H](C(NCC#C)=O)O2)NC1=O
13	O=C(C=CN1[C@H]2[C@H](O[Si](C)(C)C(C)(C)C)[C@H](O[Si](C)(C)C(C)(C)C)[C@@H](COCC#C)O2)NC1=O
14	O=C(C=CN1[C@H]2[C@H](O[Si](C)(C)C(C)(C)C)[C@H](O[Si](C)(C)C(C)(C)C)[C@@H](CN(N=N3)C=C3CO[C@@H]([C@@H]4OC(C)=O)O[C@H](COC(C)=O)[C@@H](OC(C)=O)[C@@H]4OC(C)=O)O2)NC1=O
15	O=C(C=CN1[C@H]2[C@H](O[Si](C)(C)C(C)(C)C)[C@H](O[Si](C)(C)C(C)(C)C)[C@@H](CN(N=N3)C=C3CO[C@@H]([C@@H]4OC(C)=O)O[C@H](COC(C)=O)[C@H](OC(C)=O)[C@@H]4OC(C)=O)O2)NC1=O	7,62	6,79	27,43
16	O=C(C=CN1[C@H]2[C@H](O[Si](C)(C)C(C)(C)C)[C@H](O[Si](C)(C)C(C)(C)C)[C@@H](C(NCC3=CN(N=N3)CCO[C@@H]([C@@H]4OC(C)=O)O[C@H](COC(C)=O)[C@@H](OC(C)=O)[C@@H]4OC(C)=O)=O)O2)NC1=O
17	O=C(C=CN1[C@H]2[C@H](O[Si](C)(C)C(C)(C)C)[C@H](O[Si](C)(C)C(C)(C)C)[C@@H](C(NCC3=CN(N=N3)CCO[C@@H]([C@@H]4OC(C)=O)O[C@H](COC(C)=O)[C@H](OC(C)=O)[C@@H]4OC(C)=O)=O)O2)NC1=O
18	O=C(C=CN1[C@H]2[C@H](O[Si](C)(C)C(C)(C)C)[C@H](O[Si](C)(C)C(C)(C)C)[C@@H](C(NCC3=CN(N=N3)CC(N[C@@H]([C@@H]4OC(C)=O)O[C@H](COC(C)=O)[C@@H](OC(C)=O)[C@@H]4OC(C)=O)=O)=O)O2)NC1=O
19	O=C(C=CN1[C@H]2[C@H](O[Si](C)(C)C(C)(C)C)[C@H](O[Si](C)(C)C(C)(C)C)[C@@H](C(NCC3=CN(N=N3)CC(N[C@@H]([C@@H]4OC(C)=O)O[C@H](COC(C)=O)[C@H](OC(C)=O)[C@@H]4OC(C)=O)=O)=O)O2)NC1=O
20	O=C(C=CN1[C@H]2[C@H](O[Si](C)(C)C(C)(C)C)[C@H](O[Si](C)(C)C(C)(C)C)[C@@H](CN(N=N3)C=C3CS[C@@H]([C@@H]4OC(C)=O)O[C@H](COC(C)=O)[C@@H](OC(C)=O)[C@@H]4OC(C)=O)O2)NC1=O	11,35	5,5	16,17
21	O=C(C=CN1[C@H]2[C@H](O[Si](C)(C)C(C)(C)C)[C@H](O[Si](C)(C)C(C)(C)C)[C@@H](CN(N=N3)C=C3CS[C@@H]([C@@H]4OC(C)=O)O[C@H](COC(C)=O)[C@H](OC(C)=O)[C@@H]4OC(C)=O)O2)NC1=O	4,51	5,56	19,03
22	O=C(C=CN1[C@H]2[C@H](O[Si](C)(C)C(C)(C)C)[C@H](O[Si](C)(C)C(C)(C)C)[C@@H](C(NCC3=CN(CS[C@@H]([C@@H]4OC(C)=O)O[C@H](COC(C)=O)[C@@H](OC(C)=O)[C@@H]4OC(C)=O)N=N3)=O)O2)NC1=O
23	O=C(C=CN1[C@H]2[C@H](O[Si](C)(C)C(C)(C)C)[C@H](O[Si](C)(C)C(C)(C)C)[C@@H](C(NCC3=CN(CS[C@@H]([C@@H]4OC(C)=O)O[C@H](COC(C)=O)[C@H](OC(C)=O)[C@@H]4OC(C)=O)N=N3)=O)O2)NC1=O
24	O=C(C=CN1[C@H]2[C@H](O[Si](C)(C)C(C)(C)C)[C@H](O[Si](C)(C)C(C)(C)C)[C@@H](COCC(N=N3)=CN3CS[C@@H]([C@@H]4OC(C)=O)O[C@H](COC(C)=O)[C@@H](OC(C)=O)[C@@H]4OC(C)=O)O2)NC1=O	3,7	3,10	18,7
25	O=C(C=CN1[C@H]2[C@H](O[Si](C)(C)C(C)(C)C)[C@H](O[Si](C)(C)C(C)(C)C)[C@@H](COCC(N=N3)=CN3CS[C@@H]([C@@H]4OC(C)=O)O[C@H](COC(C)=O)[C@H](OC(C)=O)[C@@H]4OC(C)=O)O2)NC1=O
